# Supplementary material for: Molecular epidemiological association between antimicrobial resistance characteristics and type III secretion system in carbapenem-resistant Pseudomonas aeruginosa from lower respiratory tract infections
Source: Front Cell Infect Microbiol. 2026 Feb 17;16:1757868. doi: 10.3389/fcimb.2026.1757868 (PMC12953427; doi:10.3389/fcimb.2026.1757868)
Supplement: Supplementary file 1 [file Table1.xlsx]

## Sheet: 论文数据
Table S1 MIC values for 106 carbapenem-resistant Pseudomonas aeruginosa
Strains	Ceftazidime	Cefepime	Piperacillin/tazobactam	Cefoperazone/sulbactam	Tobramycin	Ciprofloxacin	Levofloxacin	Imipenem	Meropenem	Ceftazidime/avibactam	Aztreonam	Polymyxin B
Pae49727	2	2	4	2	0.5	8	32	16	2	1	2	2
Pae51662	2	4	16	16	0.5	1	2	8	8	2	16	1
Pae67863	4	2	8	4	0.5	1	1	16	4	1	4	1
Pae52299	8	8	32	32	0.5	1	2	8	16	4	32	1
Pae52351	2	2	4	2	0.5	1	1	4	8	1	4	1
Pae54036	2	2	4	4	0.5	1	1	8	2	1	4	1
Pae55049	16	16	128	32	0.5	1	4	16	8	8	8	1
Pae55624	16	16	128	64	0.5	1	8	16	16	4	32	1
Pae55691	4	8	8	64	0.5	1	4	8	16	4	16	1
Pae55798	128	>128	>128	128	1	1	4	>128	>128	4	>64	1
Pae55857	64	32	>128	128	1	1	1	16	16	8	64	1
Pae56661	128	>128	128	128	1	1	4	>128	>128	2	>64	1
Pae57116	2	2	4	4	0.5	1	1	16	4	1	4	1
Pae57571	16	16	>128	>128	>32	16	32	8	8	2	16	1
Pae59219	64	32	>128	64	0.5	1	1	16	16	8	32	1
Pae59232	4	2	4	4	0.5	1	1	16	2	1	8	1
Pae59283	64	32	>128	64	0.5	1	1	16	16	8	64	1
Pae59319	128	>128	128	128	1	1	2	128	128	2	>64	1
Pae59426	128	>128	>128	128	1	1	2	>128	128	2	>64	1
Pae59678	16	16	128	32	1	1	1	8	4	2	16	1
Pae59705	32	16	128	64	0.5	2	8	4	8	8	32	1
Pae60139	4	4	16	16	0.5	1	2	8	8	4	16	1
Pae60192	>128	>128	>128	128	0.5	1	4	128	128	2	>64	1
Pae60311	4	8	16	16	0.5	1	2	2	16	4	16	1
Pae60536	>128	>128	>128	>128	1	1	4	>128	>128	8	>64	1
Pae60710	8	16	32	32	1	4	16	16	16	4	32	2
Pae60880	>128	>128	>128	>128	1	1	4	>128	>128	4	>64	1
Pae61112	>128	>128	>128	>128	0.5	32	64	>128	>128	16	>64	2
Pae61612	>128	>128	32	64	0.5	16	32	8	32	>32	64	1
Pae61796	16	8	64	32	0.5	1	1	8	8	2	16	1
Pae61847	4	4	16	16	0.5	1	2	8	8	2	16	1
Pae61849	2	16	>128	32	>32	32	64	8	8	2	16	1
Pae62138	4	4	16	16	0.5	1	2	16	8	2	16	1
Pae62472	2	2	8	8	0.5	1	1	4	8	2	16	1
Pae62729	>128	>128	>128	>128	>32	4	8	64	16	>32	2	1
Pae62771	8	8	32	16	0.5	1	1	16	8	2	8	1
Pae62816	2	8	8	8	1	4	16	16	8	1	4	1
Pae62950	2	2	4	4	0.5	1	1	8	2	1	4	1
Pae63032	32	8	128	32	0.5	1	1	16	8	2	16	2
Pae63307	32	8	128	64	0.5	1	8	8	8	4	32	1
Pae63404	64	16	128	32	0.5	1	1	16	2	2	32	2
Pae63550	4	8	2	4	1	2	4	16	2	1	4	1
Pae63662	32	8	128	32	0.5	1	1	8	4	2	16	1
Pae63684	128	>128	>128	128	1	1	4	128	128	4	>64	1
Pae63704	2	2	4	4	0.5	1	1	8	2	2	4	1
Pae63709	16	8	128	32	1	4	8	16	8	2	16	1
Pae63777	4	4	16	16	0.5	1	2	8	16	2	16	1
Pae63809	32	16	128	32	1	2	8	8	8	4	16	1
Pae63864	32	16	128	32	1	2	8	8	8	4	16	1
Pae63865	128	>128	128	128	0.5	1	4	128	128	4	>64	1
Pae63869	8	16	16	8	0.5	1	8	16	4	2	8	1
Pae64058	>128	>128	128	64	1	8	16	128	128	>32	>64	1
Pae64109	>128	>128	>128	>128	1	2	8	>128	>128	16	>64	2
Pae64116	2	16	128	32	>32	2	4	8	4	2	8	1
Pae64253	32	16	128	32	1	4	8	16	8	4	16	1
Pae64264	2	4	16	16	0.5	1	2	8	8	4	16	1
Pae64285	32	64	128	64	0.5	2	8	32	16	8	32	1
Pae64310	2	4	16	8	0.5	1	2	4	8	2	16	1
Pae64391	>128	>128	>128	>128	1	2	16	>128	>128	>32	>64	1
Pae64622	2	2	4	4	0.5	1	1	8	4	1	4	1
Pae64740	2	2	2	2	0.5	1	4	8	2	1	4	1
Pae64824	2	2	2	2	2	1	2	8	2	0.5	1	1
Pae64873	2	16	16	16	0.5	2	4	8	2	4	32	1
Pae65084	2	2	16	8	0.5	1	1	8	4	1	4	1
Pae65139	128	>128	>128	>128	1	1	8	128	>128	4	>64	2
Pae65269	8	2	4	4	0.5	1	1	8	2	1	4	1
Pae65287	32	16	128	32	0.5	1	1	8	8	2	32	1
Pae65410	2	4	2	2	0.5	1	1	16	2	1	2	1
Pae65435	16	16	128	32	1	16	32	16	8	2	32	1
Pae65563	64	32	>128	64	1	1	1	16	8	4	64	1
Pae65572	2	8	16	16	2	4	16	8	4	4	16	1
Pae65582	>128	>128	>128	>128	1	1	2	64	128	8	64	1
Pae67934	32	8	128	32	0.5	1	1	8	4	1	16	1
Pae65618	32	16	>128	32	0.5	1	2	8	4	2	32	1
Pae65698	2	8	16	16	1	1	4	8	16	4	32	1
Pae65913	32	16	>128	64	0.5	1	8	8	16	4	32	1
Pae65973	2	2	8	8	0.5	1	1	16	4	2	4	1
Pae66057	2	4	16	16	0.5	1	2	8	8	4	16	1
Pae66067	2	4	16	16	0.5	32	64	8	8	4	16	1
Pae66087	2	4	8	4	0.5	1	1	16	4	1	8	1
Pae66294	2	4	16	16	0.5	1	2	16	16	4	16	1
Pae66304	2	2	8	16	0.5	1	1	16	4	2	8	1
Pae66308	2	2	16	8	0.5	1	2	4	8	4	16	1
Pae66337	8	8	32	8	0.5	1	1	16	8	0.5	2	1
Pae66397	128	>128	>128	>128	0.5	32	64	>128	>128	4	>64	2
Pae66468	2	4	16	8	0.5	1	2	8	8	2	16	1
Pae66487	4	4	16	16	0.5	1	2	8	8	4	16	1
Pae66489	32	8	128	32	32	2	4	8	4	1	4	1
Pae66593	2	2	16	8	0.5	1	2	16	4	1	4	1
Pae66636	2	2	4	4	0.5	1	1	16	4	2	2	1
Pae66671	2	4	16	16	0.5	1	2	8	8	2	16	1
Pae66751	2	2	16	16	0.5	1	2	8	8	4	16	1
Pae66774	>128	>128	>128	>128	>32	16	32	>128	>128	>32	>64	1
Pae66827	2	4	16	16	0.5	1	2	8	8	4	16	1
Pae66928	2	2	4	2	0.5	1	1	8	2	2	4	1
Pae67012	>128	>128	>128	>128	>32	16	16	>128	>128	32	>64	1
Pae67128	>128	>128	>128	>128	>32	16	32	>128	>128	2	>64	1
Pae67200	2	2	16	8	0.5	1	2	8	8	2	16	1
Pae67245	>128	>128	>128	128	>32	16	16	128	>128	2	>64	1
Pae67246	>128	>128	>128	128	>32	16	16	128	128	2	>64	1
Pae67257	4	4	16	16	0.5	1	2	4	8	4	16	1
Pae67304	4	4	16	16	0.5	1	2	8	8	4	16	1
Pae67350	4	4	16	16	0.5	1	2	8	16	2	32	1
Pae67387	2	4	16	16	0.5	1	2	8	8	4	16	1
Pae67675	2	2	16	16	0.5	1	1	8	4	1	2	1
Pae67676	4	4	16	16	0.5	1	2	16	16	4	16	1
