# Supplementary material for: Molecular epidemiological association between antimicrobial resistance characteristics and type III secretion system in carbapenem-resistant Pseudomonas aeruginosa from lower respiratory tract infections
Source: Front Cell Infect Microbiol. 2026 Feb 17;16:1757868. doi: 10.3389/fcimb.2026.1757868 (PMC12953427; doi:10.3389/fcimb.2026.1757868)
Supplement: Supplementary file 3 [file Table3.xlsx]

## Sheet: Sheet1
Supplementary Table 3. The total number of deaths of Galleria mellonella larvae infected by different strains at the monitoring time points
Stranis	genotypes	Drug resistance patterns	STs	O-antigen serotypes	The total number of deaths every 2 hours
					2h	4h	6h	8h	10h	12h	14h	16h	18h	20h	22h	24h
BLANK	/	/	/	/	0	0	0	0	0	0	0	0	0	0	0	0
PBS	/	/	/	/	0	0	0	0	0	0	0	0	0	0	0	0
PAO1	/	/	/	/	0	0	0	1	2	2	2	4	4	4	4	4
Pae49727	exoU+/exoS+	a	ST1677	O11	0	0	0	0	2	0	3	0	0	0	0	2
Pae61112	exoU+/exoS+	DTR-PA	ST463	O4	0	0	0	1	0	0	0	0	2	1	1	0
Pae61847	exoU+/exoS+	a	ST2144	O4	0	0	0	2	1	0	0	0	0	0	0	1
Pae64116	exoU+/exoS+	MDR-PA	ST273	O4	0	0	0	0	0	0	0	0	2	0	0	0
Pae64622	exoU+/exoS+	a	ST2330	O4	0	0	0	0	0	2	2	1	1	1	0	0
Pae67676	exoU+/exoS+	a	ST2330	O4	0	0	0	1	3	0	0	0	0	0	0	0
Pae61612	exoU+/exoS+	DTR-PA	ST463	O4	0	0	0	0	0	3	1	4	1	0	0	0
Pae66397	exoU+/exoS+	DTR-PA	ST463	O4	0	0	0	1	0	6	0	3	0	0	0	0
Pae67863	exoU-/exoS+	a	ST2683	O6	0	0	0	0	2	0	0	0	0	1	0	0
Pae52299	exoU-/exoS+	a	ST1682	O5	0	0	0	0	0	0	1	0	1	0	0	3
Pae52351	exoU-/exoS+	a	ST2148	O5	0	0	0	0	0	1	1	1	1	0	0	0
Pae54036	exoU-/exoS+	a	ST3570	O3	0	0	0	0	0	0	1	0	0	0	0	0
Pae55049	exoU-/exoS+	MDR-PA	ST2641	O11	0	0	0	0	0	0	0	0	0	1	1	2
Pae55691	exoU-/exoS+	MDR-PA	ST3959	O5	0	0	0	0	0	1	1	0	0	0	0	0
Pae55857	exoU-/exoS+	MDR-PA	ST245	O5	0	0	0	0	1	1	0	0	0	0	0	0
Pae57571	exoU-/exoS+	DTR-PA	ST270	O12	0	0	0	0	0	0	1	3	0	0	0	0
Pae59219	exoU-/exoS+	DTR-PA	ST2235	O11	0	0	0	1	0	0	4	2	0	1	0	0
Pae59232	exoU-/exoS+	a	ST233	O6	0	0	0	0	1	1	0	2	1	0	0	0
Pae59283	exoU-/exoS+	DTR-PA	ST2235	O11	0	0	0	1	0	1	0	1	0	0	1	0
Pae59705	exoU-/exoS+	DTR-PA	ST455	O7	0	0	0	0	0	0	1	0	0	0	0	0
Pae55798	exoU+/exoS-	DTR-PA	ST1076	O11	0	0	0	0	1	0	1	1	2	1	0	0
Pae51662	exoU+/exoS-	a	ST1284	O11	0	0	0	0	0	0	0	0	1	0	0	0
Pae57116	exoU+/exoS-	a	ST3510	O6	0	0	0	1	0	1	0	1	0	3	1	0
Pae59678	exoU+/exoS-	a	ST313	O1	0	0	0	1	0	0	1	0	0	0	0	0
Pae60139	exoU+/exoS-	a	ST2700	O5	0	0	0	0	0	1	0	0	0	1	3	1
Pae62138	exoU+/exoS-	a	ST1601	O11	0	0	0	0	1	0	2	0	1	2	1	0
Pae62816	exoU+/exoS-	a	ST1284	O11	0	0	0	0	0	1	0	0	0	2	4	0
Pae63032	exoU+/exoS-	MDR-PA	ST316	O11	0	0	0	0	1	0	0	0	0	0	0	0
Pae63709	exoU+/exoS-	MDR-PA	ST357	O11	0	0	0	0	1	2	6	1	0	0	0	0
Pae65287	exoU+/exoS-	DTR-PA	ST4243	O1	0	0	0	1	0	0	0	0	1	0	0	0
Pae66294	exoU+/exoS-	a	ST2340	O11	0	0	0	1	0	0	0	1	1	1	1	0
Pae66304	exoU+/exoS-	a	ST830	O10	0	0	0	0	2	0	2	4	1	0	0	0
a:less than or equal to 2 types of antimicrobial resistance, /: Not applicable
